# Supplementary material for: Bacterial Noncoding RNAs Excised from within Protein-Coding Transcripts
Source: mBio. 2018 Sep 25;9(5):e01730-18. doi: 10.1128/mBio.01730-18 (PMC6156199; doi:10.1128/mBio.01730-18)
Supplement: TABLE S1 [file mbo004184071st1.xlsx]

## Sheet: decRNAs detected in study
degRNA host gene	The transcript from which the decRNA is cleaved out
Overlap with mRNA coding-region (%)	The relative amount of decRNA sequence that overlaps the ORF
decRNA sequence	The decRNA genomic sequence collecting using the beg and end coordinates
Predicted decRNA fold	The redicted RNA structure calculated using the decRNA sequence (using the RNAfold software)
Fold stability (kcal/mol/nt)	The energetic stability of the decRNA structure noralized by decRNA length (nt)
degRNA host gene	Overlap with mRNA coding-region (%)	Position of overlap	decRNA beg genomic position	decRNA end genomic position	decRNA length	decRNA sequence	Predicted decRNA fold	Fold stability (kcal/mol/nt)
agaR	100	coding	3271499	3271682	183	GGACCACCACTTTTGAGATTGCTCGTCTGATGCGCAAGCACACTGACGTAATTGCGATGACCAACGGTATGAACGTGGCTAATGCGTTGCTGGAAGCGGAAGGCGTTGAGCTGCTGATGACCGGCGGGCATTTGCGCCGTCAGTCGCAATCTTTTTACGGCGATCAGGCTGAGCAATCGCTGC	((....))........(((((((((((((((.(((..((..(((((((....(((((((.((..((((......(((((((((((.((.(((....))))).))))).)))))).....))))..)).)).))))).))))))).))............)))))))))).)))))))).....	-0.355191
ampG	100	coding	448644	448814	170	CCTCTGGTCACCGCTGATGGACCGCTACACGCCTCCATTTTTTGGGCGGCGGCGCGGTTGGCTGCTCGCCACGCAAATCCTGTTATTAGTCGCCATTGCGGCGATGGGTTTTCTCGAACCAGGCACCCAACTCCGCTGGATGGCGGCGCTGGCAGTGGTGATCGCTTTTT	....((((((((((((..(((((((....((((((((.....)))).))))..)))))((((.....)))).(((.....))).....(((((((((((((.(.(((((..(((......))).))))).).))))..))))))))).))..))))))))))))......	-0.428824
anmK	100	coding	1713360	1713512	152	GATAACAATCAAATTGTGGCACGCACCGGAATTACGGTTGTCGGTGATTTTCGCCGTCGCGATATTGCCTTGGGAGGACAAGGCGCACCGCTGGTACCTGCGTTCCATCATGCGCTGCTGGCTCACCCAACCGAGCGACGAATGGTGCTCAA	....(((((...))))).....((((((......((((((..(((((...((((....))))...(((((((......)))))))....(((((((...((((........)))))))))))))))))))))).........))))))....	-0.327632
araE	100	coding	2974125	2974258	133	TGGCTCTACACTGCGCTGAACATTGCGTTTGTGGGCATTACTTTCTGGCTCATTCCGGAAACCAAAAATGTCACGCTGGAACATATCGAACGCAAACTGATGGCAGGCGAGAAGTTGAGAAATATCGGCGTCT	....(((...((((........(((((((((((((((((..(((((((......))))))).....)))))).)))...........)))))))).......))))...))).(((((......)))))....	-0.244361
brnQ	100	coding	415243	415415	172	TTGGCGGCGGTGTTGACAGCCTCAGCACGCCAATCGGTAAAGTCGCTGGCGTACTGCTGGCAACGGTTTGTTACCTGGCGGTGGGGCCGCTTTTCGCTACGCCGCGTACAGCTACCGTTTCCTTTGAAGTGGGGATTGCGCCGCTGACGGGTGATTCCGCGCTGCCGCTGTT	..((((((((((......(((.(((.((((((..(((.....))).)))))).)))..)))..(((...((((((((.((((((.((.(((...(((......)))...)))....((((((........)))))).)).)))))).)))))))).)))))))))))))...	-0.424419
btuD	100	coding	1787587	1787797	210	TACAAGATGTTGCGGAATCTACCCGCCTGGGGCCGCTTTCTGGCGAGGTTCGGGCTGGGGAGATCCTGCACCTGGTGGGGCCGAATGGCGCGGGTAAGAGTACCTTACTGGCGCGAATGGCCGGAATGACCAGCGGTAAGGGAAGCATTCAGTTCGCGGGGCAACCACTGGAAGCATGGTCCGCAACAAAACTCGCGCTGCATCGCGCCT	.......(((((((((((((.((((((((((.(((((....)))).).))))))).))).))))(((((..(((((.((((((..(.((((.((((((.....)))))).)))).).)))))....).)))))..)).)))...((.((((((....((.....)))))))).))....)))))))))......((((......))))..	-0.440952
chpB	100	coding	4438526	4438625	99	ATTTGAACGGGGAGACATTGTGCTGGTTGGCTTTGATCCAGCAAGCGGCCATGAACAGCAAGGTGCTGGTCGACCTGCGCTTGTGCTCTCCGTTCAAGC	.(((((((((((((.(((.((((.((((((.......((((((....((........))....)))))))))))).))))..)))))))))))))))).	-0.463636
dbpA	100	coding	1404650	1404730	80	CTGGTCGCGACTGATGTTGCTGCGCGTGGTCTGGATATTAAATCGCTTGAGCTGGTGGTGAACTTTGAGCTGGCGTGGGA	......(((((....)))))(.(((((.(.((.((......((((((......)))))).....)).)).).))))).).	-0.27375
dcuR	100	coding	4339701	4339840	139	TTAATTATCGATGACGACGCAATGGTCGCGGAGCTGAATCGCCGATACGTAGCACAAATCCCAGGCTTTCAATGCTGTGGAACAGCCTCGACGCTGGAGAAAGCCAAAGAGATTATCTTCAATAGCGATACGCCTATCG	........(((((.((((......)))).(((((((.(((...)))...)))).....)))..(((((((...((.((.((......)).))))....))))))).((((.....)))).....(((...))).)))))	-0.215108
fecI	100	coding	4507757	4507874	117	TCCTCGCTCCTTCCTCTGCACTATCGCCAAACGCGTGATGGTGGACCTGTTTCGCCGAAACGCGCTGGAAAAAGCGTATCTGGAGATGCTGGCGCTTATGCCGGAGGGGGGAGCGCC	....((((((((((((((((..(.(((((...((((..(((((((.....)))))))..))))(((......)))(((((....)))))))))).)..)).))))))))))))))..	-0.463248
fimD	100	coding	4535800	4535900	100	ATTTGCCCCGGTGATCCACGGTATTGCTCGTGGTACTGCACAGGTCACTATTAAACAAAATGGGTATGACATTTATAATAGTACGGTGCCACCGGGGCCT	....(((((((((..((((((......))))))....((((..((.(((((((....(((((.......))))).))))))))).)))))))))))))..	-0.384
ftsI	100	coding	88972	89145	173	AGTCGAGTAACGTCGGTGTTTCCAAGCTGGCGTTAGCGATGCCGTCCTCAGCGTTAGTAGATACTTACTCACGTTTTGGACTGGGAAAAGCGACCAATTTGGGGTTGGTCGGAGAACGCAGTGGCTTATATCCTCAAAAACAACGGTGGTCTGACATAGAGAGGGCCACCTTC	.((((..((((((((((........)))))))))).))))(((..((..(((((.(((((....))))).)))))..))((((.(.....(((((((((...))))))))).....).)))))))...................((((((((..(.....).))))))))...	-0.346243
ftsK	100	coding	930709	930982	273	ATGCAGATGCTGCGGCAGAGGCTGAACTGGCTCGTCAGTTTGCGCAAACTCAACAACAACGTTATTCCGGCGAACAACCGGCTGGGGCGAATCCGTTCTCGCTGGATGATTTTGAATTTTCGCCAATGAAAGCGTTGCTGGATGATGGTCCACACGAACCGTTGTTTACGCCAATTGTTGAACCTGTACAGCAGCCGCAACAACCGGTTGCACCGCAGCAGCAATATCAGCAGCCGCAACAACCAGTTCCGCCGCAGCCGCAGTATCAGCAGC	.(((.(((((((((((.(.(((.(((((((.(((.(((((.(((.((((....((.(((((((.(((.((((((((.(((((.((((((....)))))).))))).))..........))))))...)))))))))).))...((((((........)))))))))).))).))))).))).........(((((((.......)))))))...((.((.((.......)).)).)).....))))))).))).).))))))))))).)))..	-0.389011
kch	100	coding	1303717	1303868	151	TTTTGGTCCGCTTATCCGCGGGGGATTCAACAAACTTGTAAAAGGAAACAATCATACAATGCATCGTAAAGATCATTTTATTGTTTGCGGACATTCGATTCTCGCCATCAATACGATCCTGCAACTGAATCAACGCGGACAAAACGTAACG	.....((((((..((((.....))))..........(((....(.(((((((.....((((.(((.....)))))))..))))))).)..)))...(((((..((.(((.....)))...))....)))))...))))))...........	-0.193377
lnt	100	coding	686033	686191	158	AACCGCCGTCCACTCCAGTCTGCCGCTATTGGCTTTTGCTGGGGATTTGGCCTCTTTGGCAGCGGTATTAACTGGGTCTATGTCAGCATCGCGACCTTTGGCGGAATGCCTGGCCCGGTTAACATCTTCCTGGTGGTGCTGCTGGCGGCGTATTTGTC	...(((((((..(((((((..(((......)))....))))))).....(((.....)))((((((((((((((((((.......((((..((.((...))))..))))..)))))))))).((((.....)))))))))))))))))))........	-0.391139
mrcB	100	coding	162916	163108	192	ATGCGTTGACCCGTTCGATGAACGTGCCGACGGTAAATCTGGGGATGGCGCTGGGGCTGCCTGCGGTTACGGAGACCTGGATTAAACTGGGCGTACCGAAAGATCAGTTGCATCCGGTTCCGGCAATGCTGCTGGGGGCGTTGAACTTAACGCCAATCGAAGTGGCGCAGGCATTCCAGACCATCGCCAGCG	...(((((.(.(((((...))))).).)))))......((((.(((((..((((((.((((((((.((((...((.((((((..(((((..(.........)..)))))..)))))).(((((((....)))))))(((((((....)))))))..))...)))))))))))))))))).))))).))))..	-0.432812
murE	100	coding	90122	90424	302	ATACAACCGGTTCGGCAGTCGATGTTCAGCATGAGCTGGCGGGGCTGGTGGATCAGGGCGCGACGTTTTGCGCAATGGAAGTTTCCTCCCACGGGCTGGTACAGCACCGTGTGGCGGCATTGAAATTTGCGGCGTCGGTCTTTACCAACTTAAGCCGCGATCACCTTGATTATCATGGTGATATGGAACACTACGAAGCCGCGAAATGGCTGCTTTATTCTGAGCATCATTGCGGTCAGGCGATTATTAACGCCGACGATGAAGTGGGCCGCCGCTGGCTGGCAAAACTGCCGGACGCGGTT	....(((((((((((((((...(((.((((...(((.((((.(((((((((...(((((.((((((....(((((.........((.(((((((((((...)))).))))).)).)).........))))))))))))))))..)).)))..)))).).((((((.(((...))).))))))..((..((((.....(((((((..(((.(((((......)))))))))))))))..((((........))))........))))..)))))))).)))))))..)))))))))).)))))	-0.416225
purL	100	coding	2688013	2688115	102	GGAAGGTTCTGAAGTGGGCCGCTACTTTGCTGACCACGAAACGGGCCGCTACGATTTCCATCAGGAACCGGCGCATATTCTGATGAAAGTCGAAACTCACAA	....(((((....((((.(.((......)).).)))).....)))))....((((((.((((((((...........)))))))).))))))..........	-0.272549
sapA	100	coding	1349977	1350160	183	TATGGCGCAGGTTGGCGTAAAAGTGGTGATTGTGCCGGTAGAAGGTCGCTTTCAGGAGGCGCGGTTGATGGATATGAGCCATGATCTGACGTTATCCGGTTGGGCGACGGACAGTAACGACCCGGACAGTTTCTTCCGTCCGTTACTGAGCTGCGCGGCAATTCATTCGCAGACCAACCTCGC	....(((.(((((((..(....(((((((...(((((((((...(((((((...(((.((((((.(.((((.......)))).).))).)))..)))....)))))))...((((((((...((((........))))..))))))))..)))).)))))..))).)))))..))))))))))	-0.377049
ygbT	100	coding	2872887	2873123	236	CTTCCCCTTAATCCCATTCCACTCAAAGATCGCGTCTCCATGATCTTTCTGCAATATGGGCAGATCGATGTAATAGATGGCGCGTTTGTACTTATCGACAAGACAGGGATCCGCACTCATATTCCTGTTGGCTCGGTTGCCTGCATCATGCTGGAACCTGGTACACGGGTTTCGCATGCAGCTGTACGCCTGGCTGCGCAAGTTGGAACATTGTTGGTATGGGTGGGGGAAGCGGG	((((((((....(((((.(((....(((((((.(....).)))))))(((((.......))))).((((((..(((...((((..((((........))))(((((((((..........)))))))))((((.((((((..((..(((((.((((((((.....)))))))))))))..)).))).))).))))))))...)))..)))))).))).))))).))))))))....	-0.357627
yhdP	100	coding	3388952	3389156	204	TTCCTGACGCCATCCGGTCAGCGCGCCGAGCTGGCGATCCCACAACTCACCTGGCTGAACGATCCACGTCGACACCGTGCGGAAGGCCTGGTAAGCCTCTCCAGCCTTACCGGACAGCACGGCGTGATGCAGGTGCGCATGGATTTGCGCGATGATGAGGGGTTGTTAAGCAATGGTCGCGTCTGGCTCCAGGCGGATGACATC	.......((((....(((((((((((((.((((((((((((.((.((((((((...........(((((((.....((.((((((((.(((.........)))))))).))).))....)))))))...)))))(((((......))))))).).)).))))))))).)))..))).)))).))))))...)))).........	-0.397059
ftsL	97.0149	5' UTR	87515	87649	134	ATGCATGATCAGCAGAGTGACAGAAGCTCTAAGCAAAGTTAAAGGATCGATGGGAAGCCACGAGCGCCATGCATTGCCTGGTGTTATCGGTGACGATCTTTTGCGATTTGGGAAGCTGCCACTCTGCCTGTTCA	.....(((.((((((((((.(((...(((...(((((......((((((.......(((...(((((((.((...)).)))))))...)))..))))))))))).....)))...))).))))))).))).)))	-0.340299
mnmA	95.9276	5' UTR	1189017	1189238	221	GTGATCCAATGTCTGAAACCGCAAAAAAAGTAATCGTCGGCATGTCCGGCGGTGTCGATTCCTCCGTTTCTGCCTGGCTGTTGCAACAACAGGGATATCAGGTCGAAGGCCTGTTTATGAAGAACTGGGAAGAAGACGACGGTGAGGAATATTGCACAGCGGCAGCGGATCTGGCTGATGCCCAGGCTGTCTGCGACAAGCTCGGCATTGAACTGCACACC	(((...(((((.((((...(((............((((((.....))))))((((..((((((((((((((.(((((((((((...))))))..(((.((((((...))))))..)))......))))).)))....)))))..))))))...)))).)))(((((((.((((((....).)))))))).)))).......))))))))).....)))...	-0.311312
yahB	87.218	5' UTR	330028	330161	133	TGGCGAGAATGGTTTAATGAACTCAATTTTTACCGAAGAGAATCTGTTGGCATTTACTACCGCTGCGCGTTTTGGCAGCTTCAGTAAAGCCGCAGAAGAGTTGGGTTTAACCACTTCCGCCATTAGCTACACC	(((((.(((((((....(((((((((((((............(((((.(((.((((((...(((((........)))))...))))))))))))))))))))))))))))))).))))))))...........	-0.364662
pka	86.5031	5' UTR	2713290	2713453	163	GTCACTTCTGCGGGAGACCGGTATGAGTCAGCGAGGACTGGAAGCACTACTGCGACCAAAATCGATAGCGGTAATTGGCGCGTCGATGAAACCCAATCGCGCAGGTTACCTGATGATGCGTAACCTGCTGGCGGGAGGCTTTAACGGACCGGTACTCCCGGTG	..........((((((((((((.((((((......))))((..(((....)))..))...((((((.(((........))))))))).(((.((..((((((((((((((.......).)))))))))..))))..)).)))..)).)))))).))))))...	-0.381595
allR	84.8485	3' UTR	529086	529317	231	ATAAAGAAGAGCATGTTGTAGGTCTGAATTGCATAGCTTCAGCAATTTACGATGATGTCGGTAGTGTTGTTGCCGCTATCTCCATCTCCGGGCCTTCATCAAGACTGACAGAAGATCGTTTTGTCAGTCAGGGTGAGCTGGTCAGAGACACCGCCCGCGATATCAGCACGGCGTTGGGACTGAAAGCACATCCATAATGTCTGTCGCATCCCGCTCTGCGGAGCGGGTTTT	............(((((((.(((.((((((((.........)))))))).((.((((.((((((.....)))))).))))))..((((..((((((((((..(((((((((((.....)))))))))))..))))))..)))).))))....))).)))))))..((((((((((((((.((......))))).))))).)))).))..(((((((....)))))))....	-0.353247
amiC	84.2391	3' UTR	2941087	2941271	184	TTCCCTCCATTCTGGTCGAAACGGCGTTTATCAGTAACGTTGAGGAAGAGCGTAAACTGAAAACGGCGACTTTCCAGCAGGAAGTTGCGGAGTCTATTCTTGCGGGGATTAAAGCGTATTTTGCCGATGGGGCGACGCTGGCGAGAAGGGGATGATAAAAAGGCGCTGAATGGCGCTTTTTTAT	.(((((...((((.(((....((.(((((.(((((.(((((.......)))))..)))))))))).))...((((.(((((((...((...))...))))))).))))....(((((....((((.....)))))))))))).)))))))))..(((((((((((((....)))))))))))))	-0.375
gshA	84.0708	3' UTR	2808206	2808432	226	TGATACTGGTATTGGCGGAACAGGCAAAGCATTTGCAGAAGCCTACCGTAATCTGCTGCGTGAAGAGCCGCTGGAAATTCTGCGCGAAGAGGATTTTGTAGCCGAGCGCGAGGCGTCTGAACGCCGTCAGCAGGAAATGGAAGCCGCTGATACCGAACCGTTTGCGGTGTGGCTGGAAAAACACGCCTGACAGAAAAGAAAAAGGCCACTCGTGAGTGGCCAAAAT	......((((((((((((...((((...((....))....)))).((((..((((((((((..((((((((((((((((((........)))))))).))))((....)).))).)))..))))....))))))..))))...)))))))))))).....(((((((((((..........)))))).).)))).........(((((((....))))))).....	-0.338053
pncB	80.5882	3' UTR	984577	984747	170	TTAAGTTGGTAGAGTGTAACGGTAAACCGGTGGCGAAACTTTCTGACAGCCCTGGCAAAACTATCTGCCATGATAAAGCGTTTGTTCGGGCGCTGCGCAAAGCGTTCGACCTTCCGCATATTAAAAAAGCCAGTTAATATCATCAGGGAGCTAATCGGCTCCCTTTTTTT	....(((((.(((((((..(((....)))...))...))))))))))....(((((.....((((......))))..(((...(.(((((((((......))))))))).)...)))...........)))))...........((((((((....))))))))......	-0.295882
nudL	79.5455	5' UTR	1890400	1890532	132	ATCCTGAAGCAACTGGAGAAGTAAGACGTGGAATACCGTAGCCTGACGCTTGATGATTTTTTATCGCGCTTTCAACTTTTGCGCCCGCAAATTAACCGGGAAACCCTAAATCATCGTCAGGCTGCTGTGTTA	..((.......(((.....))).......))(((((.(((((((((((..(((((((.....)))((((...........)))).............(((...)))...)))).))))))))))).))))).	-0.287121
yjeM	77.4566	3' UTR	4375024	4375197	173	GTGGTTGAAGCCGGAGACTGGGACAGCACATTGTGGATGATTGGCGGCCCTGTCTTCTTCTCGCTGTTAGCGATGGCGATTTACCAGAACTATTGCAGCAGAGTGGCAAAAAATCCGCAGTGGGCGGTGGAATAACCCGATGCCCTATCGTCTACCTGACGATAGGGCGTAAA	.((((....(((((((((.(((.(.((.((...........)))).)))).))))))...(((((...))))).))).....))))...(((((((..((..((((........))))..)).))))))).........(((((((((((((.....)))))))))))))...	-0.378613
yafE	77.0701	3' UTR	228915	229072	157	TAGACGCTATTCGCATTTACCAACAGAGCGCATCGACAGAGGTGAGAACGTATTTTGCCTTGCAGAATGATGGCTTTTTCACCAGTGATATCATCATGGTAGATGCACATAAAGCGGCATAAATAAAAAAGGCACCGGGGGAATCGGTGCCTTTTTA	....((((....((((((((((...((....(((.((...((((((((.(((((((((...)))))))....)).)))))))).)))))....)).))))))))))......)))).........(((((((((((((.....))))))))))))).	-0.344586
tsgA	76.4706	3' UTR	3486978	3487148	170	TCGTTGAACATAGCGGTCCGCAGGCGGCACTGCTTACAGCAAACGGTCTGTACGCTGTCGTCTTTGTGATGTGCTTCCTGTTAGGTTTCGTCAGCCGTCACCGTCAGCATAACACCCTGACCTCTCATTAATTGCTCATGCCGGACGGCACTATCGTCGTCCGGCCTTTT	..((((.....(((((((((....))).))))))..))))....(((((((..((((.((.....((((((.(((.(((...))).......))))))))))).))))...)))....)))).................((((((((((......)))))))))).....	-0.322353
brnQ	75.3488	3' UTR	416204	416419	215	GATCAAAGCATCTGCATTCAGCGATATCTTACCGTCCTGGGCGCAGCGTTTACCGCTGGCCGAACAAGGTCTGGCGTGGTTAATGCCAACAGTGGTGATGGTGGTTCTGGCCATTATCTGGGATCGCGCGGCAGGTCGTCAGGTGACCTCCAGCGCTCACTAAATCACTGAACATTTGTTTTAACCACGGGGCTGCGATGCCCCGTGGTTTTTTA	....((((((..((..(((((.(((.....(((....(.(((.(((((.....)))))))).)....))).((((((.....)))))).....(((((((((.......)))))))))(((((..((((((.((((((.....)))))))).)))))).))).))).)))))))..))))))(((((((((((......))))))))))).....	-0.406047
mraZ	73.399	5' UTR	86067	86270	203	ACTCCTTTCAGTGGGAAATTGTGGGGCAAAGTGGGAATAAGGGGTGAGGCTGGCATGTTCCGGGGAGCAACGTTAGTCAATCTCGACAGCAAAGGGCGCTTATCAGTGCCTACCCGTTATCGGGAACAGCTGCTTGAGAACGCTGCCGGTCAAATGGTTTGCACCATTGACATTTATCACCCGTGCCTGCTGCTTTACCCCCT	..((((......))))......((((.(((((((.(...(.(((((((((((((((((((((((.(((...(((.(((......))))))...(((((((....))))))).((((....))))....))).)))).))))).)))))))).((((((....))))))........)))))).)...).))))))).))))..	-0.40197
glyS	73.125	3' UTR	3715645	3715805	160	TTCGATAAAGTGATGGTCATGGTTGATGACAAAGAATTGCGTATCAACCGTCTGACCATGCTGGAGAAACTGCGCGAACTGTTCCTGCGCGTTGCGGATATTTCGCTGTTGCAATAATAACGCCGTTATTAAATAGCCTGCCATCTGGCAGGCTTTTTTT	(((.....(((.((((((((((((((((.(((....)))..)))))))))..))))))))))...)))..((((((((.(((.((.((.....))))))).)))))....))).(((((((...)))))))...((((((((....))))))))......	-0.3225
ydgD	72.5	5' UTR	1666173	1666333	160	GAGGGTTTGCTTTTAATAATCATAATTACCCACCAGAGTGTGATATGCGTACAACCATTGCTGTAGTGTTGGGTGCAATTAGTTTGACGTCTGCTTTTGTGTTTGCAGATAAACCAGACGTTGCCAGATCGGCAAACGATGAGGTCAGCACCCTGTTTTT	.(((((............((((((.((........)).)))))).((((..((((.((((...))))))))..))))....(((((..((((((..........))))))....)))))((((((..((((.....))))..)).)))))))))......	-0.24875
chbC	71.4844	5' UTR	1815288	1815544	256	TTTCCCGTCAAAGAGTTATTTCATAAATCAATACCGCAATATTTAAATTGCGGTTTTTAAGGGTATTTTTCTATGAGTAATGTTATTGCATCGCTTGAAAAGGTACTCCTCCCTTTTGCAGTTAAAATAGGAAAGCAGCCACACGTTAATGCAATCAAAAATGGCTTTATTCGCTTAATGCCGTTAACCCTTGCGGGGGCCATGTTTGTATTAATTAACAACGTTTTTCTAAGCTTTGGGGAGGGGTCGTTTTTTT	...(((......(((....)))..........((((((((......))))))))......)))...........((((.((((....)))).))))(((((.(.((((((((((.....((((....(((((((((........((((((((((.((..((((((.(((......))).))))))..((((...))))....)).)))))))))).......)))))))))))))..))))))))))).)))))..	-0.259766
cof	70.6767	3' UTR	463592	463725	133	ATTTACCGGTGATTGGACATTGCCGAAATCAGGCTGTCTCTCACTATTTGACGCACTGGCTGGACTATCCACATCTACCTTATTCCCCCGAATAACGAGATCCCTTCCAGCACCGGGCAATTGCCCGGTTTTT	.......(((((..(((((..(((.......)))))))).))))).............((((((........((((.(.((((((....)))))).)))))....))))))(((((((....)))))))....	-0.309023
xylA	69.6809	3' UTR	3722746	3722934	188	TCCTGAAAGGCCAAATGTCACTGGCAGATTTAGCCAAATATGCTCAGGAACATCATTTGTCTCCGGTGCATCAGAGTGGTCGCCAGGAACAACTGGAAAATCTGGTAAACCATTATCTGTTCGACAAATAACGGCTAACTGTGCAGTCCGTTGGCCCGGTTATCGGTAGCGATACCGGGCATTTTTTT	(((((...(((((.(((.((((((.(((......((((((((........))).))))))))))))))))).....)))))..))))).((((.(((......(((...((.((((.(((...))).)))).))...)))......)))))))(((((((.((((....)))))))))))........	-0.299468
ybhL	66.4062	3' UTR	815959	816087	128	ATTCCATTCTTGGCGCGTTAACCTTGTATCTGGACTTCATCAACCTGTTCCTGATGTTGTTGCGGATCTTCGGCAACCGCCGTTAATTCTTTTTCACCATCACTATCCCGGCCATGTGTCGGGATTTT	...........((((.(((..((....((((((((..(((((.........)))))..))).)))))....)).))))))).......................((((((((.....))))))))...	-0.255469
hrpA	63.8037	3' UTR	1481116	1481279	163	ATGATAGAAGAGTTGCGCGTTAGTTACTTCGCTCAACAACTTGGTACGCCTTATCCGATTTCAGATAAGCGTATTTTGCAGGCGATGGAGCAGATTAGCGGTTAACCCTGCTATTTGCCTGATAAAGAAAAAACCCGGTAAGCATTTAGCGCCGGGTTTTTTA	...........((((.(((..........))).))))......((((((.(((((........)))))))))))(((((((((((...(((((..............)))))..))))))).)))).((((((((((((..((.....)))))))))))))).	-0.323313
insQ	62.2642	3' UTR	1499023	1499182	159	TTTAGCGGCGGGGCACGCCGTTCTTGCCTGTGGAGAGATGGTGCAGTCAGGCCGCCCGTTGAAGCAGGAACCCACCGAAATGATTCAGGCGACAGCCTGAACGTAGCAGGGATCCACGTCCTTCAGGGCGTGGAGGATGTCAATATCGGTTTCTGTCAG	((((((((((((((.((((((.(((.((...)).)))))))))..)))...))).))))))))(((((((((..(((..(((.(((((((....))))))))))..).))..(((((((((....))))))))).((((....)))))))))))))...	-0.423899
lysP	62.0968	3' UTR	2240495	2240619	124	TCGGCTACAAGCTGATTAAAGGAACTCACTTCGTACGCTACAGCGAAATGAAGTTCCCGCAGAACGATAAGAAATAAGTTTCCTCCCTTCCTTGCTAAGCCCTCTCAACCGAGAGGGCTTTTTC	((((((...)))))).....((((((((.(((((........))))).)).)))))).((((((.((...((((....)))).))..)))..))).((((((((((....))))))))))....	-0.317742
kgtP	61.1374	3' UTR	2717725	2717936	211	TACGTAGCGTTGTCGCTGAAATCAATAGGAATGGAAACAGCCTTCTTCTGGTATGTGACCTTGATGGCCGTGGTGGCGTTTCTGGTTTCTTTGATGCTACATCGCAAAGGGAAGGGGATGCGTCTTTAGTGACGGGTCAGTTGCCAGACGGTATAGCCGGTGCTTGCACCGGCGACATCCCAGGCCAAATCCTTCCAGCTCCAGCCGCTCC	.....(((((((..(((..........((((.(((....((((...(((((((..((((((...(.((..(((.(((((.(((..(((((((..(((......))).))))))).))).))))).))))).).))))))..))))))).((....(((((((....))))))).....)).))))....))))))))))..))).))))..	-0.329858
lrhA	60.1942	3' UTR	2399100	2399306	206	TAATAATGAGCTGGCCCAGGTGATCTATCAGGCGATGGAGAGCTACCATAATCCGTGGCAATACAGCCCAATGTCTGCTCCGGAAGGGGATGATTCATTGTTGATTGAAAGGGATATCGAGTAATCGACGGACGATAGATAATTCCTGAGACAATAGTGTAAAAAACGAGCCGCTGGGGGTGTTTTAAACCCCAGCGGCTTTTTTT	(((((((((((...(((.(((..((((((....))))))..))).......((((.((((..(((......))).)))).)))).)))...).))))))))))((((..(((((((((..((..((....))..)).))).))))))....)))).......((((.((((((((((((..........)))))))))))).))))	-0.331553
nhaA	57.2917	3' UTR	18600	18696	96	CTTCGGCGGTAATTGGATACAGCTGGTTACGCGTTCGTTTGCGTCCATCAGTTTGACAGGACGGTTTACCGGGGAGCCATAAACGGCTCCCTTTTC	......(((((((((..(.((((((((.(((((......)))))..))))).)))...)..))).))))))(((((((......))))))).....	-0.344792
acnB	55.4054	3' UTR	130617	130765	148	ATACTTACCGTTATCTGAACTTCAACCAGCTTTCTCAGTACACCGAGAAAGCCGATGGGGTGATTTTCCAGACTGCGGTTTAAAAAGTCAGCGCACGCGCTGCGCATAAACGACACAATGCCCGGTGAATGAGATTCCCGGGCATTTT	..(((((((((..((((((..(((.(((((((((((........))))))))...)))..)))..)).))))..))))).....))))..(((((.....)))))...........(((((((((.((((...)))))))))))))..	-0.354054
clcA	35.8108	5' UTR	171499	171647	148	GTGCATTTGAAACATTACGCTTTGCAAAGGATTTTCATGGAACGTGCGAGTAAAATGCCGTCATCTTATTTGTATGACCAATAAGTGATCATTGGATGAAAACTGATACTCCCTCTTTAGAAACACCGCAGGCCGCGCGCCTGCGACG	.((((.................))))..((((((((((....(((((((((((.(((....))).))))))))))).(((((........)))))))))))).......)))..............(((((((.....)))))))...	-0.222297
eptB	35.8025	5' UTR	3703777	3703939	162	CGTGTAGATTTTACTTATCTGACTACCTCCGCACTTTTTCCCTGCCGGGCCTGAAAAGCCACTAAGCAGGGTGTTATCACCTGTTTGTCCAGGGTTTGTTTGCATGAGATACATCAAATCGATTACACAGCAGAAGCTGAGCTTTTTGCTTGCAATCTATAT	.((.(((((.......)))))))...(((.(((......(((((...(((.......)))..((((((((.((....))))))))))..)))))......)))..)))............((((.((.(((((((((...)).))))))))).)))).....	-0.22716
sstT	31.3559	5' UTR	3233222	3233340	118	GCAAACACTTTGTTACATCCTGAAAGATGCGTCGACAGAACGCACCAGGGATGTGCGACAACACAATGAAAGGATCGAAAAATGACTACGCAACGTTCACCGGGGCTATTCCGGCGTC	.........((((((((((((....(.((((((....).))))))..)))))))..)))))...............(((...((......))...))).(((((.....)))))....	-0.2
chiP	30	5' UTR	703692	703832	140	GTAGTCAGCGAGACTTTTCTCAACGCTACTTTTTTAATTTTTATTTTTTCGCTGTTCACCTTTGGTGCAGCAATTTATACGTCAAAGAGGATTAACCCATGCGTACGTTTAGTGGCAAACGTAGTACGCTGGCGCTGGCT	..(((((((((((....)))).......(((((((.((...(((...((.((((..((((...))))))))))...))).)).)))))))......(((.((((((.....((.....))...))))))))).)))))))	-0.245
ycaM	13.6905	3' UTR	944092	944260	168	GCGCGTAAAGCGAATAGTAAATAATTATTGTGGTCGGTGACGCTGACTCTGGCAGATCTGACCCGTTTTTACATAATCGAGAAATGCGCGCAAGCCGCAGGACATATACTGGCGGTTTGGATAATAGATCTGGAAGCCTGGACGCTCTGTGCTCCAGTCTTCCAGTAC	((((((....(((.(((((((.......((.((((((....(((......)))....))))))))..))))).)).)))....)))))).((((((((((........)).))))))))..........(((((((.(((((.((.....))))))).)))))))...	-0.355952
etk	12	3' UTR	1037376	1037501	125	TCCGAGAAAGAGTAAAACTGAAAGTGGCCGGATGCGGCGTGAACGCCTTTTCCGGTCTACGCATTAGACAGTTCTTCGTTTGTCATCAGCCTCAGAGCATTCAGGTAACTGAATGCTCTTTTTTA	.........(((.....((((..(((((((((...((((....))))...))))).))))......(((((........))))).)))).)))(((((((((((....)))))))))))......	-0.3528
gltI	10.7955	3' UTR	682138	682314	176	TGACAAGGCACTGAACTAATTACAAGAACCAGGGGCGGAAATTCCAGCCCTCTCGATTGTTACGTAGCACGGACAGACTATACGCCTGATGGTCGTTCCCCATCGGGCCTGAAAACCGCAATACGCTGGGTAACAATCTTCGAGGGTAGCAGTTAACGCTGCTACCCTCTTTTTTC	......((..((............))..)).((((((((...))).)))))...(((((((((.((((.(((.(((.......(((((((((.......))))))))))))....)))......)))).)))))))))...((((((((((((....)))))))))))).......	-0.379545
eptC	0	3' UTR	4138293	4138443	150	TTTGCCGGATGCGACGCTTGACGCGTCTTATCCGGCCTACAGATCGCGGCGGTAGGCTGGATAAGGCGTTTACGCCACATCCGGCAATACAACTGCCGCAATGTTTACATCGAACTCCCCTCAGGCCACACTTTTCAGGTGGCCTTTTTT	...((((((((.(((((.....))))).)))))))).........((((((((..(((((((..((((....))))..)))))))......))))))))...((((.....)))).......(((((((.((....))))))))).....	-0.446667
glnA	0	3' UTR	4049787	4049981	194	TTTAGTTGCCGTGGAAACTTTTCGCCTGTCTCTGGCAGGCCTGGGATCGGTGGCAAGCACATCACGCCGGATGCGACGCAAATGCGTCTTATCCGGCCTACACGGTGATGATGTGGTAGGCCGGAGCAGGTGAGTCGCTCTCCAACGTGAAGTTTGTCAGCTATCTGTAGCCCATCTCTGCATGGGCTTTTTTC	...((((........))))....(((((((...)))))))...((((.(.((((((((...(((((..(((.(((((.((..(((......(((((((((((((.......))).)))))))))))))..)).)))))..)))..))))).)))))))).).))))..(((((((......)))))))......	-0.417526
pdhR	0	3' UTR	119347	119455	108	TTTTTCTGGTAAAAATTATCCAGAAGATGTTGTAAATCAAGCGCATATAAAAGCGCGGCAACTAAACGTAGAACCTGTCTTATTGAGCTTTCCGGCGAGAGTTCAATG	..(((((((..........)))))))(((((.........((((........))))........)))))...........((((((((((((....))))))))))))	-0.263889
