# Supplementary material for: Bacterial Noncoding RNAs Excised from within Protein-Coding Transcripts
Source: mBio. 2018 Sep 25;9(5):e01730-18. doi: 10.1128/mBio.01730-18 (PMC6156199; doi:10.1128/mBio.01730-18)
Supplement: TABLE S2 [file mbo004184071st2.xlsx]

## Sheet: Putative Hfq-ProQ interactions
decRNA host gene	The transcript from which the decRNA is cleaved out
Putative interaction with ProQ	Is the decRNA predicted to interact with ProQ?
Putative interaction with Hfq?	Is the decRNA predicted to interact with Hfq?
proQ enrichment	The ProQ enrichment value calculated over the decRNA genomic coordinates (see methods)
Mean Hfq-IP (reads/nt)	The Hfq-IP RNA-seq coverage (reads/nt) calculated over the decRNA genomic coordinates (see methods)
decRNA host gene	Putative interaction with ProQ?	Putative interaction with Hfq?	proQ enrichment	Mean Hfq-IP (reads/nt)
nhaA	y	y	4.19739	165
ftsI	y	y	4.79154	151
ydgD	y	y	1.96281	120
eptB	y	y	2.17193	74
pncB	y	n	10.7319	0
acnB	y	n	5.69772	0
allR	y	n	4.16368	0
etk	y	n	4.02484	0
tsgA	y	n	3.42508	0
clcA	y	n	3.1414	0
lrhA	y	n	2.86999	0
yafE	y	n	2.42726	0
gltI	n	y	0.952197	4721
glnA	n	y	1.13543	1437
chiP	n	y	0.442124	1062
gshA	n	y	1.40631	331
sstT	n	y	0.171401	215
anmK	n	y	0.484007	37
